# Supplementary material for: Metabolome and Transcriptome Association Analysis Reveals Mechanism of Synthesis of Nutrient Composition in Quinoa (Chenopodium quinoa Willd.) Seeds
Source: Foods. 2024 Apr 26;13(9):1325. doi: 10.3390/foods13091325 (PMC11082971; doi:10.3390/foods13091325)
Supplement: Supplementary file 1 [file foods-13-01325-s001.zip]

Archive with 4 entries (4 files):
- manuscript.pptx
- Supporting information.pdf
- supporting information.pptx
- Table S5.pdf
